# Supplementary material for: iDDN: determining trans-omics network structure and rewiring with integrative differential dependency networks
Source: Bioinform Adv. 2025 May 8;5(1):vbaf086. doi: 10.1093/bioadv/vbaf086 (PMC12070392; doi:10.1093/bioadv/vbaf086)
Supplement: vbaf086_Supplementary_Data [file vbaf086_supplementary_data.zip]

Archive with 1 entries (1 files):
- iDDN SI 04 07 25.pdf
